# Supplementary material for: ﻿A new species of the Pholcusphungiformes species group (Araneae, Pholcidae) from Liaoning, China, with identification keys to four closely related species
Source: Zookeys. 2024 Mar 6;1193:171–9. doi: 10.3897/zookeys.1193.115640 (PMC10938057; doi:10.3897/zookeys.1193.115640)
Supplement: XML Treatment for Pholcus [file zookeys.1193.115640-treatment1.xml]

<!DOCTYPE tp:taxon-treatment
  PUBLIC "-//TaxonX//DTD Taxonomic Treatment Publishing DTD v0 20100105//EN" "tax-treatment-NSO.dtd">
<tp:taxon-treatment xmlns:tp="http://www.plazi.org/taxpub"><tp:treatment-meta><kwd-group><label>Taxon classification</label><kwd>
              <named-content content-type="kingdom">Animalia</named-content>
            </kwd><kwd>
              <named-content content-type="order">Araneae</named-content>
            </kwd><kwd>
              <named-content content-type="family">Pholcidae</named-content>
            </kwd></kwd-group><mixed-citation publication-type="journal"><person-group><name><surname>Zhang</surname><given-names>Ludan</given-names></name><name><surname>Wang</surname><given-names>Bing</given-names></name><name><surname>He</surname><given-names>Qiaoqiao</given-names></name><name><surname>Yao</surname><given-names>Zhiyuan</given-names></name></person-group><article-title>﻿A new species of the <italic><tp:taxon-name><tp:taxon-name-part taxon-name-part-type="genus" reg="Pholcus">Pholcus</tp:taxon-name-part><tp:taxon-name-part taxon-name-part-type="species" reg="phungiformes">phungiformes</tp:taxon-name-part></tp:taxon-name></italic> species group (<tp:taxon-name><tp:taxon-name-part taxon-name-part-type="order">Araneae</tp:taxon-name-part></tp:taxon-name>, <tp:taxon-name><tp:taxon-name-part taxon-name-part-type="family">Pholcidae</tp:taxon-name-part></tp:taxon-name>) from Liaoning, China, with identification keys to four closely related species</article-title><source>Zookeys</source><day>06</day><month>03</month><year>2024</year><volume>1193</volume><fpage>171</fpage><lpage>179</lpage><pub-id pub-id-type="doi">10.3897/zookeys.1193.115640</pub-id></mixed-citation></tp:treatment-meta><tp:nomenclature><label>﻿Genus</label><tp:taxon-name>
            <object-id xmlns:xlink="http://www.w3.org/1999/xlink" content-type="arpha" xlink:type="simple">B0359553-973C-54F6-92F4-60704E75D720</object-id>
            <tp:taxon-name-part taxon-name-part-type="genus" reg="Pholcus">Pholcus</tp:taxon-name-part>
          </tp:taxon-name><tp:taxon-authority>Walckenaer, 1805</tp:taxon-authority></tp:nomenclature><tp:treatment-sec sec-type="type species" id="SECID0ESHAC"><title>Type species.</title><p><italic><tp:taxon-name><tp:taxon-name-part taxon-name-part-type="genus" reg="Aranea">Aranea</tp:taxon-name-part><tp:taxon-name-part taxon-name-part-type="species" reg="phalangioides">phalangioides</tp:taxon-name-part></tp:taxon-name></italic> Fuesslin, 1775.</p><sec sec-type="﻿Pholcus phungiformes species group" id="SECID0EDIAC"><title>﻿<italic><tp:taxon-name><tp:taxon-name-part taxon-name-part-type="genus" reg="Pholcus">Pholcus</tp:taxon-name-part><tp:taxon-name-part taxon-name-part-type="species" reg="phungiformes">phungiformes</tp:taxon-name-part></tp:taxon-name></italic> species group</title><p>The species group was recognized by <xref ref-type="bibr" rid="B1">Huber (2011)</xref>. Currently, 23 species belonging to this group have been recorded from Liaoning Province. Of these, three species are similar to <italic><tp:taxon-name><tp:taxon-name-part taxon-name-part-type="genus" reg="Pholcus">P.</tp:taxon-name-part><tp:taxon-name-part taxon-name-part-type="species" reg="fengmeii">fengmeii</tp:taxon-name-part></tp:taxon-name></italic> sp. nov., and therefore we provide keys that allow distinguishing these four sibling species.</p></sec></tp:treatment-sec><ref-list><ref id="B1"><mixed-citation xmlns:xlink="http://www.w3.org/1999/xlink" xlink:type="simple"><person-group><name name-style="western"><surname>Huber</surname><given-names>BA</given-names></name></person-group> (<year>2011</year>) <article-title>Revision and cladistic analysis of <italic><tp:taxon-name><tp:taxon-name-part taxon-name-part-type="genus">Pholcus</tp:taxon-name-part></tp:taxon-name></italic> and closely related taxa (<tp:taxon-name><tp:taxon-name-part taxon-name-part-type="order">Araneae</tp:taxon-name-part></tp:taxon-name>, <tp:taxon-name><tp:taxon-name-part taxon-name-part-type="family">Pholcidae</tp:taxon-name-part></tp:taxon-name>).</article-title><source>Bonner Zoologische Monographien</source><volume>58</volume>: <fpage>1</fpage>–<lpage>509</lpage>.</mixed-citation></ref></ref-list></tp:taxon-treatment>
