# Supplementary material for: ﻿A new species of the Pholcusphungiformes species group (Araneae, Pholcidae) from Liaoning, China, with identification keys to four closely related species
Source: Zookeys. 2024 Mar 6;1193:171–9. doi: 10.3897/zookeys.1193.115640 (PMC10938057; doi:10.3897/zookeys.1193.115640)
Supplement: XML Treatment for Pholcus fengmeii [file zookeys.1193.115640-treatment2.xml]

<!DOCTYPE tp:taxon-treatment
  PUBLIC "-//TaxonX//DTD Taxonomic Treatment Publishing DTD v0 20100105//EN" "tax-treatment-NSO.dtd">
<tp:taxon-treatment xmlns:tp="http://www.plazi.org/taxpub"><tp:treatment-meta><kwd-group><label>Taxon classification</label><kwd>
              <named-content content-type="kingdom">Animalia</named-content>
            </kwd><kwd>
              <named-content content-type="order">Araneae</named-content>
            </kwd><kwd>
              <named-content content-type="family">Pholcidae</named-content>
            </kwd></kwd-group><mixed-citation publication-type="journal"><person-group><name><surname>Zhang</surname><given-names>Ludan</given-names></name><name><surname>Wang</surname><given-names>Bing</given-names></name><name><surname>He</surname><given-names>Qiaoqiao</given-names></name><name><surname>Yao</surname><given-names>Zhiyuan</given-names></name></person-group><article-title>﻿A new species of the <italic><tp:taxon-name><tp:taxon-name-part taxon-name-part-type="genus" reg="Pholcus">Pholcus</tp:taxon-name-part><tp:taxon-name-part taxon-name-part-type="species" reg="phungiformes">phungiformes</tp:taxon-name-part></tp:taxon-name></italic> species group (<tp:taxon-name><tp:taxon-name-part taxon-name-part-type="order">Araneae</tp:taxon-name-part></tp:taxon-name>, <tp:taxon-name><tp:taxon-name-part taxon-name-part-type="family">Pholcidae</tp:taxon-name-part></tp:taxon-name>) from Liaoning, China, with identification keys to four closely related species</article-title><source>Zookeys</source><day>06</day><month>03</month><year>2024</year><volume>1193</volume><fpage>171</fpage><lpage>179</lpage><pub-id pub-id-type="doi">10.3897/zookeys.1193.115640</pub-id></mixed-citation></tp:treatment-meta><tp:nomenclature><label>﻿</label><tp:taxon-name>
            <object-id xmlns:xlink="http://www.w3.org/1999/xlink" content-type="arpha" xlink:type="simple">3C79BD89-7110-536D-8D3C-E75E2DCAD00D</object-id>
            <tp:taxon-name-part taxon-name-part-type="genus" reg="Pholcus">Pholcus</tp:taxon-name-part>
            <tp:taxon-name-part taxon-name-part-type="species" reg="fengmeii">fengmeii</tp:taxon-name-part>
            <object-id xmlns:xlink="http://www.w3.org/1999/xlink" content-type="zoobank" xlink:type="simple">https://zoobank.org/6A3D5A94-C9FC-411E-8E5E-13E13B8AE018</object-id>
          </tp:taxon-name><tp:taxon-authority>Zhang, He &amp; Yao</tp:taxon-authority><tp:taxon-status xmlns:xlink="http://www.w3.org/1999/xlink" xlink:type="simple">sp. nov.</tp:taxon-status><xref ref-type="fig" rid="F2">Figs 2</xref><xref ref-type="fig" rid="F3">, 3</xref></tp:nomenclature><tp:treatment-sec sec-type="type material" id="SECID0EXGAE"><title>Type material.</title><p><bold><italic>Holotype</italic></bold>: ♂ (<abbrev xmlns:xlink="http://www.w3.org/1999/xlink" xlink:title="College of Life Science, Shenyang Normal University" id="ABBRID0ECHAE" xlink:type="simple">SYNU</abbrev>-Ar00357), <bold>China</bold>, <bold>Liaoning</bold>, Dandong, Fengcheng, Dalishu Village, Yaowanggu (<named-content xmlns:xlink="http://www.w3.org/1999/xlink" content-type="dwc:verbatimCoordinates" xlink:type="simple"><named-content content-type="geo-json" specific-use="{&#34;type&#34;:&#34;Point&#34;,&#34;coordinates&#34;:[123.944167,40.438333]}" id="NCID0ENHAE" xlink:type="simple">40°26.30'N, 123°56.65'E</named-content></named-content>, 298 m), 2 July 2023, Q. He &amp; Z. Yao leg. <bold><italic>Paratypes</italic></bold>: 2♂ (<abbrev xmlns:xlink="http://www.w3.org/1999/xlink" xlink:title="College of Life Science, Shenyang Normal University" id="ABBRID0EVHAE" xlink:type="simple">SYNU</abbrev>-Ar00358–59), 3♀ (<abbrev xmlns:xlink="http://www.w3.org/1999/xlink" xlink:title="College of Life Science, Shenyang Normal University" id="ABBRID0EZHAE" xlink:type="simple">SYNU</abbrev>-Ar00360–62), same data as for the holotype.</p></tp:treatment-sec><tp:treatment-sec sec-type="etymology" id="SECID0E4HAE"><title>Etymology.</title><p>The specific name is dedicated to the late Deputy of China’s National People’s Congress, Fengmei Mao (1949–2014). Under the leadership of Fengmei Mao, the villagers of Dalishu in Liaoning Province were inspired to work hard and work smart, embarked on an entrepreneurial journey from 1980, and transformed their spartan hamlet into the prosperous and flourishing community it is today.</p></tp:treatment-sec><tp:treatment-sec sec-type="diagnosis" id="SECID0ECIAE"><title>Diagnosis.</title><p>The new species resembles <italic><tp:taxon-name><tp:taxon-name-part taxon-name-part-type="genus" reg="Pholcus">P.</tp:taxon-name-part><tp:taxon-name-part taxon-name-part-type="species" reg="phoenixus">phoenixus</tp:taxon-name-part></tp:taxon-name></italic> (Fig. <xref ref-type="fig" rid="F4">4D–F</xref>; <xref ref-type="bibr" rid="B8">Yao and Li 2012</xref>: figs 144A–D, 145A–C) by having similar epigyne (Fig. <xref ref-type="fig" rid="F3">3A</xref>) and male chelicerae (Fig. <xref ref-type="fig" rid="F3">3D</xref>), but it can be easily distinguished by procursus lacking ventro-subdistal apophysis (Fig. <xref ref-type="fig" rid="F2">2C</xref>; vs present, arrow 2 in Fig. <xref ref-type="fig" rid="F4">4D</xref>), by prolatero-subdistal sclerite of procursus lacking angular proximal apophysis (Fig. <xref ref-type="fig" rid="F2">2C</xref>; vs present, arrow 3 in Fig. <xref ref-type="fig" rid="F4">4D</xref>), by uncus nearly half-round, with latero-median protrusion (arrow in Fig. <xref ref-type="fig" rid="F3">3C</xref>; vs with latero-median and distal protrusions, Fig. <xref ref-type="fig" rid="F4">4E</xref>), by anterior arch medially strongly curved (bow-shaped, Fig. <xref ref-type="fig" rid="F3">3B</xref>; vs straight, Fig. <xref ref-type="fig" rid="F4">4F</xref>), and by pore plates nearly half-round (Fig. <xref ref-type="fig" rid="F3">3B</xref>; vs nearly triangular, Fig. <xref ref-type="fig" rid="F4">4F</xref>).</p><fig id="F2" position="float" orientation="portrait"><object-id xmlns:xlink="http://www.w3.org/1999/xlink" content-type="doi" xlink:type="simple">10.3897/zookeys.1193.115640.figure2</object-id><object-id xmlns:xlink="http://www.w3.org/1999/xlink" content-type="arpha" xlink:type="simple">49A29C98-E35D-525B-894C-1A513BD5681A</object-id><label>Figure 2.</label><caption><p><italic><tp:taxon-name><tp:taxon-name-part taxon-name-part-type="genus" reg="Pholcus">Pholcus</tp:taxon-name-part><tp:taxon-name-part taxon-name-part-type="species" reg="fengmeii">fengmeii</tp:taxon-name-part></tp:taxon-name></italic> sp. nov., holotype male <bold>A, B</bold> palp (<bold>A</bold> prolateral view, arrow indicates prolatero-ventral protrusion <bold>B</bold> retrolateral view, arrow 1 indicates retrolaterally strongly bulged part, arrow 2 indicates retrolatero-proximal protrusion) <bold>C, D</bold> distal part of procursus (<bold>C</bold> prolateral view, arrow 1 indicates wide prolatero-subdistal sclerite, arrow 2 indicates curved proximal apophysis, arrow 3 indicates curved distal apophysis <bold>D</bold> dorsal view, arrow indicates dorsal spines). Abbreviations: b = bulb, e = embolus, <abbrev xmlns:xlink="http://www.w3.org/1999/xlink" xlink:title="procursus" id="ABBRID0EKLAE" xlink:type="simple">pr</abbrev> = procursus, u = uncus. Scale bars: 0.20 mm (<bold>A, B</bold>); 0.10 mm (<bold>C, D</bold>).</p></caption><graphic xmlns:xlink="http://www.w3.org/1999/xlink" xlink:href="zookeys-1193-171_article-115640__-g002.jpg" position="float" orientation="portrait" xlink:type="simple" id="oo_997458.jpg"><uri content-type="original_file" xlink:type="simple">https://binary.pensoft.net/fig/997458</uri></graphic></fig><fig id="F3" position="float" orientation="portrait"><object-id xmlns:xlink="http://www.w3.org/1999/xlink" content-type="doi" xlink:type="simple">10.3897/zookeys.1193.115640.figure3</object-id><object-id xmlns:xlink="http://www.w3.org/1999/xlink" content-type="arpha" xlink:type="simple">5D47B24A-23B6-51B5-9163-4E9EFD80F3B1</object-id><label>Figure 3.</label><caption><p><italic><tp:taxon-name><tp:taxon-name-part taxon-name-part-type="genus" reg="Pholcus">Pholcus</tp:taxon-name-part><tp:taxon-name-part taxon-name-part-type="species" reg="fengmeii">fengmeii</tp:taxon-name-part></tp:taxon-name></italic> sp. nov., holotype male (<bold>C–F</bold>) and paratype female (<bold>A, B, G, H</bold>) <bold>A</bold> epigyne, ventral view, arrow indicates lateral protrusion <bold>B</bold> vulva, dorsal view, arrow indicates lateral sclerite <bold>C</bold> bulbal apophyses, prolateral view, arrow indicates latero-median protrusion <bold>D</bold> chelicerae, frontal view <bold>E–H</bold> habitus (<bold>E, G</bold> dorsal view <bold>F</bold> lateral view <bold>H</bold> ventral view). Abbreviations: <abbrev xmlns:xlink="http://www.w3.org/1999/xlink" xlink:title="anterior arch" id="ABBRID0E5MAE" xlink:type="simple">aa</abbrev> = anterior arch, b = bulb, <abbrev xmlns:xlink="http://www.w3.org/1999/xlink" xlink:title="distal apophysis" id="ABBRID0ECNAE" xlink:type="simple">da</abbrev> = distal apophysis, e = embolus, <abbrev xmlns:xlink="http://www.w3.org/1999/xlink" xlink:title="frontal apophysis" id="ABBRID0EGNAE" xlink:type="simple">fa</abbrev> = frontal apophysis, <abbrev xmlns:xlink="http://www.w3.org/1999/xlink" xlink:title="proximo-lateral apophysis" id="ABBRID0EKNAE" xlink:type="simple">pa</abbrev> = proximo-lateral apophysis, <abbrev xmlns:xlink="http://www.w3.org/1999/xlink" xlink:title="pore plate" id="ABBRID0EONAE" xlink:type="simple">pp</abbrev> = pore plate, u = uncus. Scale bars: 0.20 mm (<bold>A–D</bold>); 1.00 mm (<bold>E–H</bold>).</p></caption><graphic xmlns:xlink="http://www.w3.org/1999/xlink" xlink:href="zookeys-1193-171_article-115640__-g003.jpg" position="float" orientation="portrait" xlink:type="simple" id="oo_997459.jpg"><uri content-type="original_file" xlink:type="simple">https://binary.pensoft.net/fig/997459</uri></graphic></fig><fig id="F4" position="float" orientation="portrait"><object-id xmlns:xlink="http://www.w3.org/1999/xlink" content-type="doi" xlink:type="simple">10.3897/zookeys.1193.115640.figure4</object-id><object-id xmlns:xlink="http://www.w3.org/1999/xlink" content-type="arpha" xlink:type="simple">0306CA99-17F6-5F85-93F6-01BD20E28018</object-id><label>Figure 4.</label><caption><p><italic><tp:taxon-name><tp:taxon-name-part taxon-name-part-type="genus" reg="Pholcus">Pholcus</tp:taxon-name-part><tp:taxon-name-part taxon-name-part-type="species" reg="jiguanshan">jiguanshan</tp:taxon-name-part></tp:taxon-name></italic> (<bold>A–C</bold>), <italic><tp:taxon-name><tp:taxon-name-part taxon-name-part-type="genus" reg="Pholcus">P.</tp:taxon-name-part><tp:taxon-name-part taxon-name-part-type="species" reg="phoenixus">phoenixus</tp:taxon-name-part></tp:taxon-name></italic> (<bold>D–F</bold>), <italic><tp:taxon-name><tp:taxon-name-part taxon-name-part-type="genus" reg="Pholcus">P.</tp:taxon-name-part><tp:taxon-name-part taxon-name-part-type="species" reg="yaoshan">yaoshan</tp:taxon-name-part></tp:taxon-name></italic> (<bold>G–I</bold>) <bold>A, D, G</bold> distal parts of procursus, prolateral views, arrows 1 indicate prolatero-subdistal sclerite, arrows 2 indicate ventro-subdistal apophysis, arrow 3 indicates angular proximal apophysis <bold>B, E, H</bold> bulbal apophyses, prolateral views, arrows 1 indicate median part, arrows 2 indicate strongly/slightly curved distal part <bold>C, F, I</bold> vulvae, dorsal views. Abbreviations: <abbrev xmlns:xlink="http://www.w3.org/1999/xlink" xlink:title="anterior arch" id="ABBRID0EQPAE" xlink:type="simple">aa</abbrev> = anterior arch, e = embolus, <abbrev xmlns:xlink="http://www.w3.org/1999/xlink" xlink:title="pore plate" id="ABBRID0EUPAE" xlink:type="simple">pp</abbrev> = pore plate, u = uncus. Scale bars: 0.10 mm (<bold>A, B, D, E, G, H</bold>); 0.20 mm (<bold>C, F, I</bold>).</p></caption><graphic xmlns:xlink="http://www.w3.org/1999/xlink" xlink:href="zookeys-1193-171_article-115640__-g004.jpg" position="float" orientation="portrait" xlink:type="simple" id="oo_997460.jpg"><uri content-type="original_file" xlink:type="simple">https://binary.pensoft.net/fig/997460</uri></graphic></fig></tp:treatment-sec><tp:treatment-sec sec-type="description" id="SECID0EBQAE"><title>Description.</title><p><bold>Male</bold> (<bold><italic>holotype</italic></bold>): Habitus as in Fig. <xref ref-type="fig" rid="F3">3E, F</xref>. Total length 4.85 (5.08 with clypeus), carapace 1.41 long, 1.62 wide, opisthosoma 3.44 long, 1.34 wide. Legs: I: 36.90 (9.55, 0.74, 9.04, 15.19, 2.38), II: 25.06 (6.99, 0.64, 6.22, 9.68, 1.53), III: 17.98 (5.19, 0.60, 4.17, 6.79, 1.23), IV: 23.47 (6.79, 0.68, 5.77, 8.85, 1.38); tibia I <abbrev xmlns:xlink="http://www.w3.org/1999/xlink" xlink:title="length / diameter ratio" id="ABBRID0EQQAE" xlink:type="simple">L/d</abbrev>: 65. Eye interdistances and sizes: <abbrev xmlns:xlink="http://www.w3.org/1999/xlink" xlink:title="posterior median eye" id="ABBRID0EUQAE" xlink:type="simple">PME</abbrev>–<abbrev xmlns:xlink="http://www.w3.org/1999/xlink" xlink:title="posterior median eye" id="ABBRID0EYQAE" xlink:type="simple">PME</abbrev> 0.26, <abbrev xmlns:xlink="http://www.w3.org/1999/xlink" xlink:title="posterior median eye" id="ABBRID0E3QAE" xlink:type="simple">PME</abbrev> 0.15, <abbrev xmlns:xlink="http://www.w3.org/1999/xlink" xlink:title="posterior median eye" id="ABBRID0EARAE" xlink:type="simple">PME</abbrev>–<abbrev xmlns:xlink="http://www.w3.org/1999/xlink" xlink:title="anterior lateral eye" id="ABBRID0EERAE" xlink:type="simple">ALE</abbrev> 0.04, <abbrev xmlns:xlink="http://www.w3.org/1999/xlink" xlink:title="anterior median eye" id="ABBRID0EIRAE" xlink:type="simple">AME</abbrev>–<abbrev xmlns:xlink="http://www.w3.org/1999/xlink" xlink:title="anterior median eye" id="ABBRID0EMRAE" xlink:type="simple">AME</abbrev> 0.06, <abbrev xmlns:xlink="http://www.w3.org/1999/xlink" xlink:title="anterior median eye" id="ABBRID0EQRAE" xlink:type="simple">AME</abbrev> 0.10. Sternum width/length: 1.10/0.97. Carapace yellowish, with brown radiating marks and marginal brown bands; ocular area yellowish, with median and lateral brown bands; clypeus yellowish, with brown median marks; sternum yellowish, with brown marks and posterior median stripe. Legs yellowish, but dark brown on patellae and whitish on distal parts of femora and tibiae, with darker rings on subdistal parts of femora and proximal and subdistal parts of tibiae. Opisthosoma yellowish, with dorsal and lateral spots. Chelicerae (Fig. <xref ref-type="fig" rid="F3">3D</xref>) with pair of proximo-lateral apophyses, pair of distal apophyses with 2 teeth each, and pair of frontal apophyses. Legs with short erected setae on tibiae, metatarsi, and tarsi; retrolateral trichobothrium on tibia I at 3% proximally; tarsus I with 33 distinct pseudosegments.</p><p>Palp as in Fig. <xref ref-type="fig" rid="F2">2A, B</xref>; trochanter with long (4 times longer than wide), retrolaterally strongly bulged ventral apophysis (arrow 1 in Fig. <xref ref-type="fig" rid="F2">2B</xref>); femur with small retrolatero-proximal protrusion (arrow 2 in Fig. <xref ref-type="fig" rid="F2">2B</xref>) and indistinct ventral protrusion; tibia with prolatero-ventral protrusion (arrow in Fig. <xref ref-type="fig" rid="F2">2A</xref>); procursus simple proximally and complex distally, with proximally wide prolatero-subdistal sclerite (arrow 1 in Fig. <xref ref-type="fig" rid="F2">2C</xref>) equipped with curved proximal apophysis (arrow 2 in Fig. <xref ref-type="fig" rid="F2">2C</xref>), curved distal apophysis (arrow 3 in Fig. <xref ref-type="fig" rid="F2">2C</xref>), and 3 dorsal spines (arrow in Fig. <xref ref-type="fig" rid="F2">2D</xref>); uncus nearly half-round, 1.3 times longer than wide, with scales and latero-median protrusion (arrow in Fig. <xref ref-type="fig" rid="F3">3C</xref>); bulb without appendix; embolus weakly sclerotized, with some indistinct transparent distal projections (Fig. <xref ref-type="fig" rid="F3">3C</xref>).</p><p><bold>Female</bold> (<bold><italic>paratype</italic></bold>, <abbrev xmlns:xlink="http://www.w3.org/1999/xlink" xlink:title="College of Life Science, Shenyang Normal University" id="ABBRID0EJTAE" xlink:type="simple">SYNU</abbrev>-Ar00360): Similar to male, habitus as in Fig. <xref ref-type="fig" rid="F3">3G, H</xref>. Total length 5.83 (5.99 with clypeus), carapace 1.45 long, 1.68 wide, opisthosoma 4.38 long, 2.33 wide; tibia I: 8.85; tibia I <abbrev xmlns:xlink="http://www.w3.org/1999/xlink" xlink:title="length / diameter ratio" id="ABBRID0ERTAE" xlink:type="simple">L/d</abbrev>: 52. Eye interdistances and sizes: <abbrev xmlns:xlink="http://www.w3.org/1999/xlink" xlink:title="posterior median eye" id="ABBRID0EVTAE" xlink:type="simple">PME</abbrev>–<abbrev xmlns:xlink="http://www.w3.org/1999/xlink" xlink:title="posterior median eye" id="ABBRID0EZTAE" xlink:type="simple">PME</abbrev> 0.22, <abbrev xmlns:xlink="http://www.w3.org/1999/xlink" xlink:title="posterior median eye" id="ABBRID0E4TAE" xlink:type="simple">PME</abbrev> 0.15, <abbrev xmlns:xlink="http://www.w3.org/1999/xlink" xlink:title="posterior median eye" id="ABBRID0EBUAE" xlink:type="simple">PME</abbrev>–<abbrev xmlns:xlink="http://www.w3.org/1999/xlink" xlink:title="anterior lateral eye" id="ABBRID0EFUAE" xlink:type="simple">ALE</abbrev> 0.05, <abbrev xmlns:xlink="http://www.w3.org/1999/xlink" xlink:title="anterior median eye" id="ABBRID0EJUAE" xlink:type="simple">AME</abbrev>–<abbrev xmlns:xlink="http://www.w3.org/1999/xlink" xlink:title="anterior median eye" id="ABBRID0ENUAE" xlink:type="simple">AME</abbrev> 0.06, <abbrev xmlns:xlink="http://www.w3.org/1999/xlink" xlink:title="anterior median eye" id="ABBRID0ERUAE" xlink:type="simple">AME</abbrev> 0.09. Sternum width/length: 1.11/0.95. Clypeus brown.</p><p>Epigyne (Fig. <xref ref-type="fig" rid="F3">3A</xref>) 1.2 times wider than long, with antero-median brownish marks, short oval knob (1.6 times longer than wide), and pair of lateral protrusions anterior to epigynal plate (arrow in Fig. <xref ref-type="fig" rid="F3">3A</xref>). Vulva (Fig. <xref ref-type="fig" rid="F3">3B</xref>) with strongly curved, sclerotized anterior arch, pair of nearly half-round pore plates (2 times longer than wide), and pair of curved lateral sclerites (arrow in Fig. <xref ref-type="fig" rid="F3">3B</xref>).</p></tp:treatment-sec><tp:treatment-sec sec-type="variation" id="SECID0EHVAE"><title>Variation.</title><p>Tibia I in two paratype males (<abbrev xmlns:xlink="http://www.w3.org/1999/xlink" xlink:title="College of Life Science, Shenyang Normal University" id="ABBRID0ENVAE" xlink:type="simple">SYNU</abbrev>-Ar00358–59): 10.51, 10.90. Tibia I in the other two paratype females (<abbrev xmlns:xlink="http://www.w3.org/1999/xlink" xlink:title="College of Life Science, Shenyang Normal University" id="ABBRID0ERVAE" xlink:type="simple">SYNU</abbrev>-Ar00361–62): 7.76, 8.01.</p></tp:treatment-sec><tp:treatment-sec sec-type="natural history" id="SECID0EVVAE"><title>Natural history.</title><p>Specimens were found on the underside of overhang on rocky outcrop and wooden railings in rural areas.</p></tp:treatment-sec><tp:treatment-sec sec-type="distribution" id="SECID0E1VAE"><title>Distribution.</title><p>China (Liaoning, type locality; Fig. <xref ref-type="fig" rid="F1">1</xref>).</p></tp:treatment-sec><tp:treatment-sec><!--Section generated to contain objects referenced in tp:taxon-treatment.--><fig id="F1" position="float" orientation="portrait"><object-id xmlns:xlink="http://www.w3.org/1999/xlink" content-type="doi" xlink:type="simple">10.3897/zookeys.1193.115640.figure1</object-id><object-id xmlns:xlink="http://www.w3.org/1999/xlink" content-type="arpha" xlink:type="simple">652EDC88-6783-5D5B-9757-F9CBF03252EB</object-id><label>Figure 1.</label><caption><p>Distribution of <italic><tp:taxon-name><tp:taxon-name-part taxon-name-part-type="genus" reg="Pholcus">Pholcus</tp:taxon-name-part><tp:taxon-name-part taxon-name-part-type="species" reg="fengmeii">fengmeii</tp:taxon-name-part></tp:taxon-name></italic> sp. nov. from Liaoning, China. Arrows indicate habitats.</p></caption><graphic xmlns:xlink="http://www.w3.org/1999/xlink" xlink:href="zookeys-1193-171_article-115640__-g001.jpg" position="float" orientation="portrait" xlink:type="simple" id="oo_997457.jpg"><uri content-type="original_file" xlink:type="simple">https://binary.pensoft.net/fig/997457</uri></graphic></fig></tp:treatment-sec><ref-list><ref id="B8"><mixed-citation xmlns:xlink="http://www.w3.org/1999/xlink" xlink:type="simple"><person-group><name name-style="western"><surname>Yao</surname><given-names>Z</given-names></name><name name-style="western"><surname>Li</surname><given-names>S</given-names></name></person-group> (<year>2012</year>) <article-title>New species of the spider genus <italic><tp:taxon-name><tp:taxon-name-part taxon-name-part-type="genus">Pholcus</tp:taxon-name-part></tp:taxon-name></italic> (<tp:taxon-name><tp:taxon-name-part taxon-name-part-type="order">Araneae</tp:taxon-name-part></tp:taxon-name>: <tp:taxon-name><tp:taxon-name-part taxon-name-part-type="family">Pholcidae</tp:taxon-name-part></tp:taxon-name>) from China.</article-title><source>Zootaxa</source><volume>3289</volume>(<issue>1</issue>): <fpage>1</fpage>–<lpage>271</lpage>. <ext-link xlink:href="10.11646/zootaxa.3289.1.1" ext-link-type="doi" xlink:type="simple">https://doi.org/10.11646/zootaxa.3289.1.1</ext-link></mixed-citation></ref></ref-list></tp:taxon-treatment>
